# Supplementary material for: Transgenic barley over-expressing Aspergillus niger phytase phyA in field trials
Source: GM Crops Food. 2025 Sep 15;16(1):607–25. doi: 10.1080/21645698.2025.2559488 (PMC12439572; doi:10.1080/21645698.2025.2559488)
Supplement: rev Table S2 Precipitates and temperature.xlsx [file KGMC_A_2559488_SM7106.xlsx]

## Sheet: Precipitates
S sum of precipitations [mm]
N longterm normal precipitations [mm] calculated from years 1981-2010
% sum of precipitates in percentage of N
	Month		I	II	III	IV	V	VI	VII	VIII	IX	X	XI	XII	year
Olomouc	2011	S	33	8	34	46	74	86	144	75	28	37	0	54	621
		N	43	37	46	44	74	86	90	78	63	44	51	51	708
		%	77	22	74	105	100	100	160	96	44	84	0	106	88
	2012	S	84	41	15	30	45	84	95	72	65	82	31	39	683
		N	43	37	46	44	74	86	90	78	63	44	51	51	708
		%	195	111	33	68	61	98	106	92	103	186	61	76	96
	2013	S	51	54	49	29	99	131	20	72	109	42	37	24	716
		N	43	37	46	44	74	86	90	78	63	44	51	51	708
		%	119	146	107	66	134	152	22	92	173	95	73	47	101
	2014	S	33	14	36	43	96	53	82	102	94	41	24	41	659
		N	43	37	46	44	74	86	90	78	63	44	51	51	708
		%	77	38	78	98	130	62	91	131	149	93	47	80	93
	2015	S	61	16	61	31	49	54	36	64	30	39	59	17	516
		N	43	37	46	44	74	86	90	78	63	44	51	51	708
		%	142	43	133	70	66	63	40	82	48	89	116	33	73
Vysočina	2011	S	35	8	28	35	61	74	120	65	73	41	2	36	578
		N	44	38	48	41	71	75	87	80	56	39	46	47	673
		%	80	21	58	85	86	99	138	81	130	105	4	77	86
	2012	S	86	35	15	33	56	77	107	69	43	46	22	57	646
		N	44	38	48	41	71	75	87	80	56	39	46	47	673
		%	195	92	31	80	79	103	123	86	77	118	48	121	96
	2013	S	71	52	35	16	113	138	32	77	68	44	22	23	692
		N	44	38	48	41	71	75	87	80	56	39	46	47	673
		%	161	137	73	39	159	184	37	96	121	113	48	49	103
	2014	S	26	12	36	33	116	35	90	104	112	34	27	35	660
		N	44	38	48	41	71	75	87	80	56	39	46	47	673
		%	59	32	75	80	163	47	103	130	200	87	59	74	98
	2015	S	59	9	43	20	49	49	38	77	38	64	85	22	552
		N	44	38	48	41	71	75	87	80	56	39	46	47	673
		%	134	24	90	49	69	65	44	96	68	164	185	47	82

## Sheet: Temperature
T = air temperature [°C]
N = longterm normal air temperature [°C] calculated from years 1981-2010
O = deviation from the normal [°C]
	Month		I	II	III	IV	V	VI	VII	VIII	IX	X	XI	XII	year
Olomouc	2011	T	-1.6	-2.3	3.6	10.2	13.1	17	16.5	18.1	14.7	7.9	2.3	1.1	8.4
		N	-2.5	-1.3	2.5	7.9	13.1	15.8	17.9	17.4	12.9	8.1	2.8	-1.3	7.8
		O	0.9	-1	1.1	2.3	0	1.2	-1.4	0.7	1.8	-0.2	-0.5	2.4	0.6
	2012	T	-1.1	-5.9	4.7	8.6	14.4	17.1	18.8	18.5	13.6	7.7	5.5	-2.5	8.3
		N	-2.5	-1.3	2.5	7.9	13.1	15.8	17.9	17.4	12.9	8.1	2.8	-1.3	7.8
		O	1.4	-4.6	2.2	0.7	1.3	1.3	0.9	1.1	0.7	-0.4	2.7	-1.2	0.5
	2013	T	-2.8	-1.2	-0.8	8.1	12.5	15.9	19.3	18.1	11.5	9.4	4.3	1.3	8
		N	-2.5	-1.3	2.5	7.9	13.1	15.8	17.9	17.4	12.9	8.1	2.8	-1.3	7.8
		O	-0.3	0.1	-3.3	0.2	-0.6	0.1	1.4	0.7	-1.4	1.3	1.5	2.6	0.2
	2014	T	0.2	2.4	6.3	9.6	12.3	15.8	19.4	15.9	14.1	9.6	6.3	1.1	9.4
		N	-2.5	-1.3	2.5	7.9	13.1	15.8	17.9	17.4	12.9	8.1	2.8	-1.3	7.8
		O	2.7	3.7	3.8	1.7	-0.8	0	1.5	-1.5	1.2	1.5	3.5	2.4	1.6
	2015	T	0.3	-0.1	3.8	7.8	12.2	16.1	20	21.3	13.7	7.8	5.1	2.6	9.2
		N	-2.5	-1.3	2.5	7.9	13.1	15.8	17.9	17.4	12.9	8.1	2.8	-1.3	7.8
		O	2.8	1.2	1.3	-0.1	-0.9	0.3	2.1	3.9	0.8	-0.3	2.3	3.9	1.4
Vysočina	2011	T	-1.6	-2.4	3.6	10.1	13	16.5	16	17.9	14.5	7.4	2	1.1	8.2
		N	-2.6	-1.5	2.2	7.4	12.6	15.4	17.3	16.9	12.4	7.6	2.3	-1.6	7.4
		O	1	-0.9	1.4	2.7	0.4	1.1	-1.3	1	2.1	-0.2	-0.3	2.7	0.8
	2012	T	-0.8	-5.9	4.8	8	14.1	16.8	17.9	18.1	13.1	7.2	4.6	-1.9	8
		N	-2.6	-1.5	2.2	7.4	12.6	15.4	17.3	16.9	12.4	7.6	2.3	-1.6	7.4
		O	1.8	-4.4	2.6	0.6	1.5	1.4	0.6	1.2	0.7	-0.4	2.3	-0.3	0.6
	2013	T	-2.2	-1.6	-0.8	8	11.8	15.5	19.3	17.7	11.5	8.8	3.6	0.7	7.7
		N	-2.6	-1.5	2.2	7.4	12.6	15.4	17.3	16.9	12.4	7.6	2.3	-1.6	7.4
		O	0.4	-0.1	-3	0.6	-0.8	0.1	2	0.8	-0.9	1.2	1.3	2.3	0.3
	2014	T	0	1.4	6	9.3	11.6	15.8	19	15.4	13.6	9.6	5.6	1.1	9
		N	-2.6	-1.5	2.2	7.4	12.6	15.4	17.3	16.9	12.4	7.6	2.3	-1.6	7.4
		O	2.6	2.9	3.8	1.9	-1	0.4	1.7	-1.5	1.2	2	3.3	2.7	1.6
	2015	T	0.5	-0.5	3.6	7.4	12	16	20.2	21.1	12.7	7.6	5.4	3.2	9.1
		N	-2.6	-1.5	2.2	7.4	12.6	15.4	17.3	16.9	12.4	7.6	2.3	-1.6	7.4
		O	3.1	1	1.4	0	-0.6	0.6	2.9	4.2	0.3	0	3.1	4.8	1.7
